# Supplementary material for: Prenatal Famine and Genetic Variation Are Independently and Additively Associated with DNA Methylation at Regulatory Loci within IGF2/H19
Source: PLoS One. 2012 May 30;7(5):e37933. doi: 10.1371/journal.pone.0037933 (PMC3364289; doi:10.1371/journal.pone.0037933)
Supplement: BED S1 — A .BED file for the UCSC genome browser with all the locations in the IGF2 / H19 locus investigated. (BED) [file pone.0037933.s001.bed]

browser position chr11:1970000-2130000								
track name="locations_11p15.5" description="SNPs and regions of interest" itemRgb="On"								
chr11	2125983	2126211	Cui_Science2003_IGF2_DMR	0	+	2125983	2126211	50,180,55
chr11	2111330	2111532	Boisonnas_EurJHG2010_IGF2_DMR2	0	+	2111330	2111532	50,180,55
chr11	1977648	1977985	6th_CTCF_binding_site	0	+	1977648	1977985	90,18,120
chr11	2111546	2111870	Otte_NAR1998_stemloop	0	+	2111546	2111870	100,0,200
chr11	2112020	2112170	Du_HMG2003_IGF2_Cbi	0	+	2112020	2112170	100,0,200
chr11	2118268	2118441	Du_HMG2003_IGF2_Dbi	0	+	2118268	2118441	0,200,130
chr11	2126035	2126372	Heijmans&Tobi_PNAS2008_IGF2DMR	0	+	2126035	2126372	0,0,255
chr11	1975948	1976360	Heijmans_HMG2007_H19DMR	0	+	1975948	1976360	0,0,255
chr11	2138912	2139216	Tobi_HMG2009_INSIGF	0	+	2138912	2139216	0,0,255
chr11	2112023	2112312	IGF2_DMR2_CTCF	0	+	2112023	2112312	255,100,0
chr11	2111300	2111791	IGF2_DMR2_stemloop	0	+	2111300	2111791	255,100,0
chr11	2117482	2117948	IGF2AS_promoter	0	+	2117482	2117948	255,100,0
chr11	2118126	2118422	IGF2AS_CTCF	0	+	2118126	2118422	255,100,0
chr11	2126829	2127220	IGF2DMR_centromeric	0	+	2126829	2127220	255,100,0				
chr11 	2125822	2126065	IGF2DMR_telomeric	0	+	2125822	2126065	255,100,0				
chr11	2124109	2124129	INSIGF_rs1003483	0	+	2124109	2124129	100,100,100				
chr11	2124184	2124204	INSIGF_rs1003484	0	+	2124184	2124204	100,100,100				
chr11	2132608	2132628	INSIGF_rs10840447	0	+	2132608	2132628	100,100,100				
chr11	2073969	2073989	INSIGF_rs11042594	0	+	2073969	2073989	100,100,100				
chr11	2114745	2114765	INSIGF_rs3213216	0	+	2114745	2114765	100,100,100				
chr11	2113610	2113630	INSIGF_rs3213221	0	+	2113610	2113630	100,100,100				
chr11	2113496	2113516	INSIGF_rs3213223	0	+	2113496	2113516	100,100,100				
chr11	2124547	2124567	INSIGF_rs2239681	0	+	2124547	2124567	100,100,100				
chr11	2126321	2126341	INSIGF_rs3741209	0	+	2126321	2126341	100,100,100				
chr11	2125666	2125686	INSIGF_rs3741211/1156_C/T	0	+	2125666	2125686	100,100,100				
chr11	2108618	2108638	INSIGF_rs3802971	0	+	2108618	2108638	100,100,100				
chr11	2139061	2139081	INSIGF_rs3842738	0	+	2139061	2139081	100,100,100				
chr11	2137338	2137358	INSIGF_rs3842756	0	+	2137338	2137358	100,100,100				
chr11	2128167	2128187	INSIGF_rs4320932	0	+	2128167	2128187	100,100,100				
chr11	2098169	2098189	INSIGF_rs4341514	0	+	2098169	2098189	100,100,100			
chr11	2110201	2110221	INSIGF_rs680/ApaI	0	+	2110201	2110221	100,100,100			
chr11	2138790	2138810	INSIGF_rs689/VNTRclassI/III	0	+	2138790	2138810	100,100,100			
chr11	2107263	2107283	INSIGF_rs7873	0	+	2107263	2107283	100,100,100			
chr11	2130013	2130033	INSIGF_rs7924316	0	+	2130013	2130033	100,100,100			
chr11	1976062	1976082	H19_rs2251375	0	+	1976062	1976082	100,100,100			
chr11	1981249	1981269	H19_rs4929984	0	+	1981249	1981269	100,100,100			
chr11	1973474	1973494	H19_rs217727	0	+	1973474	1973494	100,100,100			
chr11	1981145	1981165	H19_rs4929983	0	+	1981145	1981165	100,100,100			
chr11	1984332	1984352	H19_rs12292757	0	+	1984332	1984352	100,100,100			
chr11	1977772	1977792	H19_rs10732516	0	+	1977772	1977792	100,100,100			
chr11	2127245	2127270	P0_Monk_HMG2006	0	+	2127245	2127270	90,18,120			
chr11	2136093	2136112	P1	0	+	2136093	2136112	90,18,120			
chr11	2124501	2124521	P2	0	+	2124501	2124521	90,18,120			
chr11	2116205	2116225	P3	0	+	2116205	2116225	90,18,120			
chr11	2115058	2115080	P4	0	+	2115058	2115080	90,18,120
chr11	2111845	2112170	Du_HMG_2003_IGF2_Ai	0	+	2111845	2112170	100,0,200
chr11	2117219	2118878	Du_HMG_2003_IGF2_Bi	0	+	2117219	2118878	0,200,130


								
